# Supplementary material for: Risk estimation and risk prediction using machine-learning methods
Source: Hum Genet. 2012 Jul 3;131(10):1639–54. doi: 10.1007/s00439-012-1194-y (PMC3432206; doi:10.1007/s00439-012-1194-y)
Supplement: Supplementary file 2 — Supplementary material 2 (XLSX 23 kb) Comparison of the area under the curves (AUCs) and percentage of correct classifications across methods and SNP sets [file 439_2012_1194_MOESM2_ESM.xlsx]

## Sheet: Tabelle3
		0.012%				0.025%				0.049%				0.098%				0.196%				0.782%				3.125%				12.5%
		Allele count	LogOR	Lasso	RJ	Allele count	LogOR	Lasso	RJ	Allele count	LogOR	Lasso	RJ	Allele count	LogOR	Lasso	RJ	Allele count	LogOR	Lasso	RJ	Allele count	LogOR	Lasso	RJ	Allele count	LogOR	Lasso	RJ	LogOR	RJ
0.012%	Allele count	---	0.1735	0.1847	0.03381	0.182	---	---	---	0.1619	---	---	---	0.4872	---	---	---	0.009752	---	---	---	1.235e-09	---	---	---	3.095e-15	---	---	---	---	---
		---	-0.002 (-0.026 ; 0.022)	0.015 (-0.016 ; 0.046)	-0.010 (-0.041 ; 0.021)	0.006 (-0.022 ; 0.036)	---	---	---	0.010 (-0.019 ; 0.040)	---	---	---	0.006 (-0.028 ; 0.042)	---	---	---	0.035 (-0.003 ; 0.075)	---	---	---	0.127 (0.080 ; 0.175)	---	---	---	0.203 (0.149 ; 0.259)	---	---	---	---	---
	LogOR		---	0.6803	0.01171	---	0.000822	---	---	---	0.00428	---	---	---	0.04286	---	---	---	0.05298	---	---	---	0.2022	---	---	---	0.0999	---	---	0.006557	---
			---	0.017 (-0.016 ; 0.051)	-0.008 (-0.041 ; 0.026)	---	0.048 (0.022 ; 0.074)	---	---	---	0.041 (0.014 ; 0.070)	---	---	---	0.039 (0.013 ; 0.067)	---	---	---	0.029 (0.001 ; 0.057)	---	---	---	0.023 (-0.006 ; 0.053)	---	---	---	0.025 (-0.011 ; 0.062)	---	---	0.068 (0.022 ; 0.117)	---
	Lasso			---	0.002542	---	---	0.1402	---	---	---	0.2161	---	---		0.644	---	---	---	0.8776	---	---	---	0.7631	---	---	---	0.5151	---	---	---
				---	-0.025 (-0.061 ; 0.013)	---	---	-0.012 (-0.037 ; 0.012)	---	---	---	-0.004 (-0.035 ; 0.028)	---	---	---	0.006 (-0.027 ; 0.041)	---	---	---	-0.004 (-0.039 ; 0.032)	---	---	---	0.006 (-0.029 ; 0.043)	---	---	---	-0.015 (-0.050 ; 0.022)	---	---	---
	RJ				---	---	---	---	0.8885	---	---	---	0.4041	---	---	---	0.5603	---	---	---	0.7192	---	---	---	0.5548	---	---	---	0.4079	---	0.6725
					---	---	---	---	0.002 (-0.019 ; 0.023)	---	---	---	-0.004 (-0.028 ; 0.020)	---	---	---	-0.006 (-0.032 ; 0.020)	---	---	---	0.008 (-0.019 ; 0.036)	---	---	---	0.027 (-0.005 ; 0.060)	---	---	---	0.037 (0.004 ; 0.072)	---	0.035 (-0.004 ; 0.076)
0.025%	Allele count					---	8.069e-05	0.5424	0.006131	0.773	---	---	---	0.6903	---	---	---	0.04801	---	---	---	2.931e-08	---	---	---	2.273e-13	---	---	---	---	---
						---	0.039 (0.017 ; 0.063)	-0.004 (-0.039 ; 0.032)	-0.015 (-0.050 ; 0.023)	0.004 (-0.020 ; 0.029)	---	---	---	0.000 (-0.030 ; 0.031)	---	---	---	0.029 (-0.006 ; 0.065)	---	---	---	0.120 (0.073 ; 0.169)	---	---	---	0.197 (0.143 ; 0.253)	---	---	---	---	---
	LogOR						---	0.06163	0.0001008	---	0.009156	---	---	---	0.0004106	---	---	---	0.00453	---	---	---	0.04597	---	---	---	0.9124	---	---	0.1150	---
							---	-0.044 (-0.081 ; -0.004)	-0.054 (-0.090 ; -0.016)	---	-0.006 (-0.020 ; 0.007)	---	---	---	-0.008 (-0.023 ; 0.007)	---	---	---	-0.019 (-0.037 ; 0.000)	---	---	---	-0.025 (-0.050 ; 0.000)	---	---	---	-0.023 (-0.057 ; 0.013)	---	---	0.021 (-0.027 ; 0.070)	---
	Lasso							---	0.0321	---	---	0.8172	---	---	---	0.5946	---	---	---	0.3094	---	---	---	0.2652	---	---	---	0.8792	---	---	---
								---	-0.010 (-0.047 ; 0.027)	---	---	0.008 (-0.019 ; 0.036)	---	---	---	0.019 (-0.012 ; 0.050)	---	---	---	0.008 (-0.022 ; 0.040)	---	---	---	0.019 (-0.015 ; 0.053)	---	---	---	-0.002 (-0.034 ; 0.031)	---	---	---
	RJ								---	---	---	---	0.2418	---	---	---	0.4433	---	---	---	0.5977	---	---	---	0.441	---	---	---	0.3909	---	0.697
									---	---	---	---	-0.006 (-0.026 ; 0.014)	---	---	---	-0.008 (-0.032 ; 0.016)	---	---	---	0.006 (-0.019 ; 0.033)	---	---	---	0.025 (-0.006 ; 0.057)	---	---	---	0.035 (0.001 ; 0.070)	---	0.033 (-0.005 ; 0.072)
0.049%	Allele count									---	0.03449	0.4015	0.001481	0.4569	---	---	---	0.04244	---	---	---	1.617e-08	---	---	---	1.221e-13	---	---	---	---	---
										---	0.029 (0.004 ; 0.054)	0.000 (-0.035 ; 0.037)	-0.025 (-0.059 ; 0.010)	-0.004 (-0.031 ; 0.024)	---	---	---	0.025 (-0.010 ; 0.061)	---	---	---	0.116 (0.069 ; 0.165)	---	---	---	0.193 (0.140 ; 0.248)	---	---	---	---	---
	LogOR										---	0.08518	5.912e-05	---	0.01452	---	---	---	0.05936	---	---	---	0.1808	---	---	---	0.7965	---	---	0.06969	---
											---	-0.029 (-0.068 ; 0.012)	-0.054 (-0.087 ; -0.020)	---	-0.002 (-0.015 ; 0.012)	---	---	---	-0.012 (-0.030 ; 0.005)	---	---	---	-0.019 (-0.042 ; 0.006)	---	---	---	-0.017 (-0.049 ; 0.017)	---	---	0.027 (-0.019 ; 0.075)	---
	Lasso											---	0.0275	---	---	0.2912	---	---	---	0.1674	---	---	---	0.1764	---	---	---	0.7519	---	---	---
												---	-0.025 (-0.063 ; 0.014)	---	---	0.010 (-0.016 ; 0.037)	---	---	---	0.000 (-0.030 ; 0.031)	---	---	---	0.010 (-0.022 ; 0.044)	---	---	---	-0.010 (-0.042 ; 0.022)	---	---	---
	RJ												---	---	---	---	0.7423	---	---	---	0.4904	---	---	---	0.8718	---	---	---	0.03097	---	0.1488
													---	---	---	---	-0.002 (-0.020 ; 0.016)	---	---	---	0.012 (-0.008 ; 0.033)	---	---	---	0.031 (0.004 ; 0.059)	---	---	---	0.041 (0.011 ; 0.073)	---	0.039 (0.005 ; 0.075)
0.098%	Allele count													---	0.09873	0.9445	0.009245	0.001987	---	---	---	5.482e-10	---	---	---	3.282e-15	---	---	---	---	---
														---	0.031 (0.001 ; 0.062)	0.015 (-0.024 ; 0.054)	-0.023 (-0.059 ; 0.015)	0.029 (-0.001 ; 0.060)	---	---	---	0.120 (0.076 ; 0.166)	---	---	---	0.197 (0.148 ; 0.248)	---	---	---	---	---
	LogOR														---	0.3801	0.0002589	---	0.8743	---	---	---	0.596	---	---	---	0.5023	---	---	0.03735	---
															---	-0.017 (-0.057 ; 0.026)	-0.054 (-0.083 ; -0.023)	---	-0.010 (-0.025 ; 0.004)	---	---	---	-0.017 (-0.039 ; 0.007)	---	---	---	-0.015 (-0.047 ; 0.019)	---	---	0.029 (-0.017 ; 0.077)	---
	Lasso															---	0.009706	---	---	0.4388	---	---	---	0.437	---	---	---	0.7853	---	---	---
																---	-0.037 (-0.077 ; 0.004)	---	---	-0.010 (-0.036 ; 0.016)	---	---	---	0.000 (-0.031 ; 0.032)	---	---	---	-0.021 (-0.055 ; 0.014)	---	---	---
	RJ																---	---	---	---	0.6136	---	---	---	0.8976	---	---	---	0.02526	---	0.1626
																	---	---	---	---	0.015 (-0.002 ; 0.031)	---	---	---	0.033 (0.011 ; 0.056)	---	---	---	0.044 (0.016 ; 0.071)	---	0.041 (0.010 ; 0.074)
0.196%	Allele count																	---	0.1507	0.1487	0.0001356	2.231e-07	---	---	---	5.129e-12	---	---	---	---	---
																		---	-0.008 (-0.044 ; 0.029)	-0.025 (-0.066 ; 0.018)	-0.037 (-0.077 ; 0.004)	0.091 (0.048 ; 0.137)	---	---	---	0.168 (0.118 ; 0.220)	---	---	---	---	---
	LogOR																		---	0.6616	0.0005741	---	0.5843	---	---	---	0.4683	---	---	0.034	---
																			---	-0.017 (-0.057 ; 0.026)	-0.029 (-0.060 ; 0.003)	---	-0.006 (-0.025 ; 0.013)	---	---	---	-0.004 (-0.036 ; 0.029)	---	---	0.039 (-0.007 ; 0.088)	---
	Lasso																			---	0.00522	---	---	0.8296	---	---	---	0.4016	---	---	---
																				---	-0.012 (-0.053 ; 0.030)	---	---	0.010 (-0.019 ; 0.040)	---	---	---	-0.010 (-0.045 ; 0.025)	---	---	---
	RJ																				---	---	---	---	0.5548	---	---	---	0.03095	---	0.1986
																					---	---	---	---	0.019 (-0.001 ; 0.039)	---	---	---	0.029 (0.004 ; 0.055)	---	0.027 (-0.005 ; 0.060)
0.782%	Allele count																					---	8.926e-10	2.779e-07	3.319e-13	0.0001278	---	---	---	---	---
																						---	-0.106 (-0.147 ; -0.062)	-0.106 (-0.153 ; -0.056)	-0.110 (-0.156 ; -0.061)	0.077 (0.033 ; 0.122)	---	---	---	---	---
	LogOR																						---	0.8893	0.0009804	---	0.2261	---	---	0.01608	---
																							---	0.000 (-0.039 ; 0.040)	-0.004 (-0.032 ; 0.025)	---	0.002 (-0.027 ; 0.032)	---	---	0.046 (0.002 ; 0.091)	---
	Lasso																							---	0.002168	---	---	0.2091	---	---	---
																								---	-0.004 (-0.045 ; 0.039)	---	---	-0.021 (-0.051 ; 0.010)	---	---	---
	RJ																								---	---	---	---	0.004243	---	0.06829
																									---	---	---	---	0.010 (-0.013 ; 0.034)	---	0.008 (-0.021 ; 0.038)
3.125%	Allele count																									---	2.2e-16	4.69e-14	2.2e-16	---	---
																										---	-0.180 (-0.224 ; -0.134)	-0.203 (-0.257 ; -0.145)	-0.176 (-0.228 ; -0.120)	---	---
	LogOR																										---	0.156	0.00314	0.03536	---
																											---	-0.023 (-0.064 ; 0.020)	0.004 (-0.031 ; 0.041)	0.044 (0.004 ; 0.085)	---
	Lasso																											---	0.07982	---	---
																												---	0.027 (-0.013 ; 0.069)	---	---
	RJ																												---	---	0.3428
																													---	---	-0.002 (-0.030 ; 0.026)
12.5%	Allele count																													---	---
																														---	---
	LogOR																													---	4.268e-05
																														---	-0.041 (-0.087 ; 0.007)
	Lasso																														---
																															---
	RJ																														---
																															---
